# Supplementary material for: Incorporating prior biological knowledge for network-based differential gene expression analysis using differentially weighted graphical LASSO
Source: BMC Bioinformatics. 2017 Feb 10;18:99. doi: 10.1186/s12859-017-1515-1 (PMC5303311; doi:10.1186/s12859-017-1515-1)
Supplement: Supplementary file 1 — Table S1: The total 58 significant genes along with their associated adjusted p-values. (CSV 1.09 kb) [file 12859_2017_1515_MOESM1_ESM.csv]

Gene symbol	Adjusted p-value
BTD	0.000167029
FKTN	0.000424976
LRRC17	0.000424976
RAB11FIP5	0.001638818
EMX2	0.002384716
HNRNPAB	0.002384716
TKT	0.002805234
LANCL1	0.003481701
TFF3	0.003481701
USF2	0.004094746
KIAA1467	0.005012636
XBP1	0.005019825
SLC25A14	0.005097776
BAZ2B	0.005181873
MN1	0.006364232
PTTG1	0.00826637
CCNB2	0.00899245
NME5	0.009856646
CDKN3	0.015577505
UBE2S	0.015577505
GJA1	0.016081886
PATZ1	0.016660838
CARS	0.017717957
PITRM1	0.017717957
PLXNB2	0.017717957
TTK	0.017717957
SALL2	0.018149333
TUBA1B	0.018149333
TPX2	0.018981025
MAP3K5	0.01948109
ATP6V0A2	0.019938614
MKI67	0.019938614
AURKB	0.02073688
RGL2	0.02073688
TTC30A	0.02073688
KIAA0922	0.021163875
SLC7A5	0.023985483
FOXM1	0.025627523
CHAD	0.030630047
NDC80	0.030630047
NPAS3	0.030630047
PLP2	0.030630047
RAD1	0.030630047
UGDH	0.030630047
LRIG1	0.030652001
ANP32B	0.038026617
ARNT2	0.038026617
NPEPPS	0.03915137
OAZ2	0.040090787
UBA2	0.040090787
GPR171	0.042534083
COQ7	0.044704419
MARS	0.044704419
SRM	0.044704419
GRK5	0.046982199
CCT5	0.048116117
TTLL1	0.048116117
CCT6A	0.049837668
