# Supplementary material for: Incorporating prior biological knowledge for network-based differential gene expression analysis using differentially weighted graphical LASSO
Source: BMC Bioinformatics. 2017 Feb 10;18:99. doi: 10.1186/s12859-017-1515-1 (PMC5303311; doi:10.1186/s12859-017-1515-1)
Supplement: Supplementary file 2 — Table S2: The top 10 significant genes based on KDDN and dwgLASSO without prior biological knowledge incorporated. (CSV 4.00 kb) [file 12859_2017_1515_MOESM2_ESM.csv]

Top 10 significant genes based on KDDN	Top 10 significant genes based on dwgLASSO without prior knowledge incorporated
EMX2	NDC80
NDC80	SALL2
PITRM1	UBE2S
ANP32B	GPR171
GPR171	EMX2
PLP2	CCT5
TFF3	RAB11FIP5
TPX2	OAZ2
UBE2S	KIAA0922
RAB11FIP5	KIAA1467
